# Supplementary material for: 2-Oxoindolin-3-yl acetate
Source: Acta Crystallogr Sect E Struct Rep Online. 2011 Mar 15;67(Pt 4):o897. doi: 10.1107/S1600536811009093 (PMC3099975; doi:10.1107/S1600536811009093)
Supplement: Supplementary file 2 [file e-67-0o897-Isup2.hkl]

# 
# h,k,l, Fc-squared, Fo-squared, sigma(Fo-squared) and status flag 
# 
data_I
_shelx_title ' Z in P2(1)/c' 
_shelx_refln_list_code          4 
_shelx_F_calc_maximum      118.90 
_exptl_crystal_F_000       418.00 
_reflns_d_resolution_high  0.8371 
 
loop_ 
 _symmetry_equiv_pos_as_xyz 
 'x, y, z' 
 '-x, y+1/2, -z+1/2' 
 '-x, -y, -z' 
 'x, -y-1/2, z-1/2' 
 
_cell_length_a    10.6168 
_cell_length_b    12.2557 
_cell_length_c     7.4453 
_cell_angle_alpha  90.000 
_cell_angle_beta  106.347 
_cell_angle_gamma  90.000 
 
_shelx_F_squared_multiplier     1.000 
 
loop_ 
 _refln_index_h 
 _refln_index_k 
 _refln_index_l 
 _refln_F_squared_calc 
 _refln_F_squared_meas 
 _refln_F_squared_sigma 
 _refln_observed_status 
   2   0   0     2394.77     2342.72     23.10 o 
   3   0   0      443.76      461.70      4.87 o 
   4   0   0     2023.92     2037.97     33.81 o 
   5   0   0     1050.64     1026.65     18.14 o 
   6   0   0       76.25       70.74      5.55 o 
   7   0   0      400.73      396.42      5.92 o 
   8   0   0        6.28       10.31      2.22 o 
   9   0   0       28.34       26.89      3.13 o 
  10   0   0      148.95      156.24      6.92 o 
  11   0   0        0.04        0.65      1.96 o 
  12   0   0       25.95       29.89      4.31 o 
   1   1   0     1430.91     1402.32      8.89 o 
   2   1   0      584.86      565.39      5.40 o 
   3   1   0       55.83       51.99      0.97 o 
   4   1   0      964.53      976.30      9.29 o 
   5   1   0      108.08      125.03      1.89 o 
   6   1   0      134.71      151.18      3.21 o 
   7   1   0        8.23        8.70      0.79 o 
   8   1   0       45.88       42.17      1.88 o 
   9   1   0      157.78      161.90      4.75 o 
  10   1   0       20.70       19.02      2.48 o 
  11   1   0        0.02       -0.25      1.70 o 
  12   1   0        1.30        0.70      1.61 o 
   0   2   0     5463.90     5014.28     38.08 o 
   1   2   0     1269.73     1131.92      6.47 o 
   2   2   0      966.23      978.28      7.01 o 
   3   2   0      267.15      270.14      2.45 o 
   4   2   0      271.36      287.20      2.75 o 
   5   2   0        0.62        0.22      0.37 o 
   6   2   0      448.07      491.37      4.50 o 
   7   2   0        5.65        5.47      0.93 o 
   8   2   0      150.81      157.52      3.39 o 
   9   2   0       11.23       11.47      1.75 o 
  10   2   0        9.40        8.12      1.75 o 
  11   2   0       16.88       16.46      2.26 o 
  12   2   0       22.40       17.80      2.49 o 
   1   3   0      516.19      481.03      3.50 o 
   2   3   0       79.94       76.15      1.51 o 
   3   3   0      425.90      383.25      3.21 o 
   4   3   0       60.79       70.11      1.27 o 
   5   3   0       10.87       14.16      1.17 o 
   6   3   0      322.02      323.40      8.39 o 
   7   3   0       91.93       79.14      2.51 o 
   8   3   0       86.84       87.59      2.66 o 
   9   3   0       20.16       17.98      1.61 o 
  10   3   0        8.04        7.38      1.71 o 
  11   3   0       43.96       51.21      5.94 o 
   0   4   0     1082.44     1022.29      9.23 o 
   1   4   0      268.27      263.81      2.56 o 
   2   4   0        9.04       10.49      0.59 o 
   3   4   0      914.04      939.81      6.37 o 
   4   4   0      224.18      236.50      2.61 o 
   5   4   0       32.24       45.51      1.32 o 
   6   4   0       34.66       30.63      1.53 o 
   7   4   0        0.01       -0.51      0.69 o 
   8   4   0        0.96        0.04      0.82 o 
   9   4   0       38.85       37.85      4.12 o 
  10   4   0      128.14      127.45      4.61 o 
  11   4   0        2.86        2.74      1.83 o 
   1   5   0        2.51        4.41      0.61 o 
   2   5   0      198.06      219.93      2.55 o 
   3   5   0      171.46      175.75      2.29 o 
   4   5   0      308.35      319.78      3.29 o 
   5   5   0       46.34       45.05      1.74 o 
   6   5   0       15.10       19.16      1.80 o 
   7   5   0        4.44        4.08      0.99 o 
   8   5   0       14.66       14.05      2.02 o 
   9   5   0       62.95       62.32      3.74 o 
  10   5   0        0.40       -0.90      1.03 o 
  11   5   0       28.78       26.27      2.72 o 
   0   6   0     1909.37     1938.07     27.87 o 
   1   6   0        7.88        6.12      0.64 o 
   2   6   0       29.48       34.72      1.16 o 
   3   6   0        2.16        2.18      0.53 o 
   4   6   0       25.35       22.91      1.02 o 
   5   6   0       45.65       46.96      1.87 o 
   6   6   0       32.07       30.83      2.15 o 
   7   6   0      214.07      204.81      4.11 o 
   8   6   0      141.32      145.76      3.65 o 
   9   6   0        3.29        2.25      1.10 o 
  10   6   0        2.27        1.61      1.22 o 
  11   6   0        2.89        3.61      1.69 o 
   1   7   0      159.56      163.51      2.86 o 
   2   7   0      922.14      954.99      7.27 o 
   3   7   0      601.70      593.83      6.13 o 
   4   7   0      123.23      118.13      2.79 o 
   5   7   0       54.80       48.79      2.01 o 
   6   7   0      103.39       98.30      2.81 o 
   7   7   0       60.28       55.82      3.00 o 
   8   7   0       17.24       18.81      2.21 o 
   9   7   0        3.04        1.64      1.13 o 
  10   7   0        5.21        4.95      1.42 o 
   0   8   0       12.26       19.39      2.28 o 
   1   8   0      468.36      446.67      4.66 o 
   2   8   0      236.34      223.93      3.20 o 
   3   8   0      107.57      120.08      2.37 o 
   4   8   0      250.50      244.34      4.26 o 
   5   8   0       57.50       60.78      3.00 o 
   6   8   0      259.57      251.75      4.70 o 
   7   8   0       54.14       54.33      2.42 o 
   8   8   0        9.64        9.86      1.47 o 
   9   8   0       11.16       11.10      1.59 o 
  10   8   0       28.72       37.27      5.94 o 
   1   9   0        6.42        6.30      0.85 o 
   2   9   0      234.05      229.11      3.43 o 
   3   9   0       31.30       38.04      1.88 o 
   4   9   0       26.38       24.42      2.06 o 
   5   9   0      201.78      193.44      7.41 o 
   6   9   0      277.56      278.01     11.55 o 
   7   9   0        4.11        3.94      1.23 o 
   8   9   0        3.23        3.34      1.69 o 
   9   9   0        5.14        4.71      1.84 o 
   0  10   0      221.54      239.01      5.17 o 
   1  10   0       27.54       21.37      1.33 o 
   2  10   0      162.11      153.09      3.26 o 
   3  10   0      108.79      106.74      3.03 o 
   4  10   0        9.56        8.94      1.37 o 
   5  10   0       91.11       87.13      2.93 o 
   6  10   0        0.26       -0.30      0.98 o 
   7  10   0        3.01        2.45      1.65 o 
   8  10   0        3.95        3.34      1.80 o 
   1  11   0       87.37       88.48      2.46 o 
   2  11   0      150.28      150.79      3.71 o 
   3  11   0       17.44       13.60      2.68 o 
   4  11   0        0.25        0.58      1.04 o 
   5  11   0        2.08        2.87      1.47 o 
   6  11   0        2.57        0.03      2.81 o 
   7  11   0        0.16        1.37      2.28 o 
   8  11   0        9.52       14.08      2.49 o 
   0  12   0      216.83      218.48      5.58 o 
   1  12   0        0.25       -0.71      0.87 o 
   2  12   0       71.29       73.04      2.82 o 
   3  12   0        2.85        1.34      1.10 o 
   4  12   0       12.29       14.29      2.19 o 
   5  12   0       43.67       32.48      2.91 o 
   6  12   0        1.11        1.81      1.63 o 
   1  13   0        5.21        3.82      1.27 o 
   2  13   0        4.70        4.57      1.75 o 
   3  13   0        2.24       -0.85      1.38 o 
   4  13   0       10.81       11.25      2.16 o 
   5  13   0       57.35       70.41      4.01 o 
   0  14   0        1.59        2.87      2.61 o 
   1  14   0       84.08       88.89      4.24 o 
   2  14   0        4.58        7.26      1.98 o 
   3  14   0       23.35       23.78      2.76 o 
 -12   1   1       61.19       55.62      3.60 o 
 -11   1   1        2.16        5.54      1.75 o 
 -10   1   1       18.61       15.15      1.98 o 
  -9   1   1       26.28       24.42      5.94 o 
  -8   1   1      154.53      157.72      3.27 o 
  -7   1   1      534.44      510.76      5.83 o 
  -6   1   1        0.51        0.87      0.43 o 
  -5   1   1        4.46        3.49      0.44 o 
  -4   1   1     2244.75     2236.22     14.01 o 
  -3   1   1       10.69       18.31      0.85 o 
  -2   1   1       17.99       15.04      0.76 o 
  -1   1   1     4836.60     4474.86     48.85 o 
   0   1   1      227.11      231.04      2.40 o 
   1   1   1      795.99      767.78      5.58 o 
   2   1   1    14136.35    12879.18     77.54 o 
   3   1   1     2543.53     2525.30     16.12 o 
   4   1   1     1709.21     1768.19     10.70 o 
   5   1   1        0.14        0.31      0.43 o 
   6   1   1       66.25       68.68      1.68 o 
   7   1   1      355.43      340.16      4.08 o 
   8   1   1       74.30       71.15      2.38 o 
   9   1   1        7.61        9.53      1.66 o 
  10   1   1       56.83       57.01      3.14 o 
  11   1   1       29.66       28.94      3.20 o 
 -12   2   1        0.58       -1.19      1.43 o 
 -11   2   1        6.43        6.60      3.13 o 
 -10   2   1       55.32       52.42      3.18 o 
  -9   2   1        0.03        1.44      1.11 o 
  -8   2   1      208.86      213.76      3.89 o 
  -7   2   1      469.48      473.67      7.29 o 
  -6   2   1       20.21       16.67      0.90 o 
  -5   2   1       57.88       49.64      1.89 o 
  -4   2   1      854.78      862.32      7.10 o 
  -3   2   1     2299.23     2305.95     14.97 o 
  -2   2   1      577.49      519.27      4.84 o 
  -1   2   1     8550.84     7922.17     46.59 o 
   0   2   1      763.92      704.43      5.25 o 
   1   2   1     4261.13     4151.69     24.92 o 
   2   2   1     6026.49     6021.42     35.79 o 
   3   2   1     1689.80     1646.22      9.81 o 
   4   2   1       26.90       30.36      1.43 o 
   5   2   1      707.71      786.08      6.11 o 
   6   2   1       20.47       26.84      1.17 o 
   7   2   1       51.18       51.69      2.01 o 
   8   2   1       37.27       38.39      1.85 o 
   9   2   1      122.29      109.08      3.13 o 
  10   2   1        6.26        5.99      1.71 o 
  11   2   1        7.10        7.90      1.84 o 
 -12   3   1        0.36        0.85      1.57 o 
 -11   3   1       87.57       84.85      4.06 o 
 -10   3   1        7.11        7.76      1.69 o 
  -9   3   1       10.46       13.30      1.43 o 
  -8   3   1        1.10        1.52      0.90 o 
  -7   3   1       18.05       21.55      1.46 o 
  -6   3   1       17.57       19.60      1.53 o 
  -5   3   1      196.30      193.00      3.11 o 
  -4   3   1      464.79      482.21      5.00 o 
  -3   3   1      473.57      475.19      4.64 o 
  -2   3   1     1142.65     1165.48      7.10 o 
  -1   3   1     1091.20      948.57      5.93 o 
   0   3   1     1452.75     1390.19      9.33 o 
   1   3   1       60.76       41.45      0.88 o 
   2   3   1     1382.96     1447.09      8.69 o 
   3   3   1       17.35       14.97      0.71 o 
   4   3   1      228.10      202.85      2.55 o 
   5   3   1      749.94      755.21      6.04 o 
   6   3   1      121.44      119.23      2.21 o 
   7   3   1      169.50      171.21      3.73 o 
   8   3   1       55.32       50.59      2.18 o 
   9   3   1        2.35        4.44      1.14 o 
  10   3   1       42.70       38.87      2.81 o 
  11   3   1        0.10       -0.35      1.34 o 
 -12   4   1        0.32       -1.57      1.57 o 
 -11   4   1       12.98       16.72      2.31 o 
 -10   4   1        0.70        2.82      1.52 o 
  -9   4   1      184.40      179.99      3.99 o 
  -8   4   1       67.00       66.37      2.40 o 
  -7   4   1      174.83      183.27      3.61 o 
  -6   4   1      260.31      257.73      4.07 o 
  -5   4   1       32.74       32.70      1.45 o 
  -4   4   1       90.88      132.70      2.54 o 
  -3   4   1        5.26        4.32      0.45 o 
  -2   4   1       13.18       13.44      0.83 o 
  -1   4   1      390.50      432.10      3.54 o 
   0   4   1       37.03       30.24      1.11 o 
   1   4   1       29.32       34.07      1.03 o 
   2   4   1      248.75      265.84      2.73 o 
   3   4   1      952.43      934.73      6.58 o 
   4   4   1      864.22      905.75      7.88 o 
   5   4   1        8.78       10.69      1.34 o 
   6   4   1       44.34       47.35      1.83 o 
   7   4   1       55.31       56.21      2.15 o 
   8   4   1       11.32       12.50      1.39 o 
   9   4   1      155.81      157.15      4.77 o 
  10   4   1       30.71       30.61      2.09 o 
  11   4   1        0.05       -0.52      2.09 o 
 -11   5   1       22.57       22.44      2.58 o 
 -10   5   1        0.53        1.78      1.15 o 
  -9   5   1       39.13       38.61      4.19 o 
  -8   5   1        1.43        1.96      0.99 o 
  -7   5   1      220.25      231.65      5.21 o 
  -6   5   1      286.96      281.81      4.44 o 
  -5   5   1      174.65      176.41      3.26 o 
  -4   5   1      125.95      143.10      1.95 o 
  -3   5   1       55.64       52.05      1.24 o 
  -2   5   1        0.00        0.04      0.43 o 
  -1   5   1     1113.59     1102.78      7.34 o 
   0   5   1      106.21       96.02      1.68 o 
   1   5   1       22.57       16.74      0.84 o 
   2   5   1       63.78       70.07      1.73 o 
   3   5   1      320.63      323.45      3.40 o 
   4   5   1      361.14      369.72      3.84 o 
   5   5   1        0.33        0.69      0.49 o 
   6   5   1      114.31      110.87      2.80 o 
   7   5   1        0.10       -0.34      0.77 o 
   8   5   1       30.64       28.74      1.85 o 
   9   5   1        0.76        0.75      0.97 o 
  10   5   1       43.43       46.86      4.83 o 
 -11   6   1       51.34       53.08      5.94 o 
 -10   6   1        8.34        8.84      1.55 o 
  -9   6   1      141.87      135.24      4.96 o 
  -8   6   1        0.69       -0.67      1.19 o 
  -7   6   1      155.11      147.14      3.46 o 
  -6   6   1        2.29        1.98      0.89 o 
  -5   6   1      420.40      389.36      5.25 o 
  -4   6   1      230.85      248.23      3.91 o 
  -3   6   1        0.55        1.17      0.48 o 
  -2   6   1     1677.86     1809.58     11.28 o 
  -1   6   1      537.50      561.87      4.81 o 
   0   6   1       32.15       34.61      1.41 o 
   1   6   1       40.77       42.75      1.41 o 
   2   6   1      397.48      442.29      4.20 o 
   3   6   1      522.09      496.95      5.46 o 
   4   6   1        1.80        2.63      0.71 o 
   5   6   1      123.27      119.11      3.86 o 
   6   6   1       14.60       13.45      1.63 o 
   7   6   1       34.80       29.77      1.79 o 
   8   6   1       14.10       16.07      1.56 o 
   9   6   1       36.82       38.39      5.03 o 
  10   6   1        0.38        2.48      1.48 o 
 -11   7   1       14.36       18.13      2.24 o 
 -10   7   1       16.78       18.33      1.90 o 
  -9   7   1        4.54        3.60      1.22 o 
  -8   7   1        0.03       -1.19      1.19 o 
  -7   7   1       55.88       55.76      2.38 o 
  -6   7   1      359.93      356.78      5.83 o 
  -5   7   1       70.13       68.40      2.31 o 
  -4   7   1        0.42        0.65      0.74 o 
  -3   7   1       78.64       73.98      1.73 o 
  -2   7   1        0.69        0.07      0.46 o 
  -1   7   1       28.25       42.47      1.36 o 
   0   7   1      117.82      138.02      2.36 o 
   1   7   1       52.49       47.35      1.96 o 
   2   7   1      159.54      168.44      2.59 o 
   3   7   1      129.19      122.16      2.24 o 
   4   7   1       11.54       13.10      0.93 o 
   5   7   1       33.63       35.94      1.93 o 
   6   7   1       75.53       86.15      3.55 o 
   7   7   1       51.20       56.48      3.09 o 
   8   7   1       16.78       16.95      2.12 o 
   9   7   1       64.16       56.81      3.92 o 
  10   7   1       15.40       15.06      3.33 o 
 -10   8   1        0.71        1.31      1.25 o 
  -9   8   1        1.85        0.81      1.08 o 
  -8   8   1      113.82      113.64      4.64 o 
  -7   8   1       16.29       14.71      2.05 o 
  -6   8   1       82.16       88.31      2.88 o 
  -5   8   1        5.38        6.94      1.20 o 
  -4   8   1      211.29      220.87      4.04 o 
  -3   8   1      152.07      163.36      2.72 o 
  -2   8   1      135.32      141.89      2.51 o 
  -1   8   1        0.03       -0.49      0.49 o 
   0   8   1       94.12      108.24      2.19 o 
   1   8   1      129.85      117.38      2.28 o 
   2   8   1       94.36       95.22      2.47 o 
   3   8   1       92.82       79.61      1.97 o 
   4   8   1      182.97      177.18      3.57 o 
   5   8   1      523.60      500.53      6.58 o 
   6   8   1       28.18       25.41      2.34 o 
   7   8   1       55.00       53.51      3.26 o 
   8   8   1       28.86       23.85      3.59 o 
   9   8   1        1.78        6.19      1.84 o 
  -9   9   1        0.08        0.21      1.54 o 
  -8   9   1        0.02       -0.41      1.07 o 
  -7   9   1       31.73       28.73      2.07 o 
  -6   9   1       88.86       83.65      2.90 o 
  -5   9   1        1.16       -0.32      0.85 o 
  -4   9   1       54.91       48.33      2.10 o 
  -3   9   1       66.32       65.33      2.28 o 
  -2   9   1       82.28       90.82      2.19 o 
  -1   9   1       66.87       73.10      1.97 o 
   0   9   1      138.32      126.09      2.52 o 
   1   9   1       17.80       20.91      1.21 o 
   2   9   1        3.76        3.11      0.74 o 
   3   9   1        1.67        1.44      0.71 o 
   4   9   1       27.18       21.51      3.07 o 
   5   9   1       27.19       25.71      2.34 o 
   6   9   1       56.88       51.75      3.98 o 
   7   9   1        1.17        1.96      1.57 o 
   8   9   1        3.45        5.11      1.72 o 
   9   9   1       18.66       23.38      2.72 o 
  -9  10   1        0.04       -0.10      1.63 o 
  -8  10   1       17.15       16.46      1.83 o 
  -7  10   1       69.12       64.05      2.79 o 
  -6  10   1       50.86       57.74      2.59 o 
  -5  10   1       27.89       30.54      2.74 o 
  -4  10   1       30.08       27.47      2.26 o 
  -3  10   1       93.39       85.08      2.90 o 
  -2  10   1        0.36        0.07      0.70 o 
  -1  10   1        6.70        8.22      0.99 o 
   0  10   1       97.95       92.57      2.34 o 
   1  10   1       44.47       45.45      1.76 o 
   2  10   1        1.13        1.77      0.82 o 
   3  10   1      435.68      435.17      8.75 o 
   4  10   1      277.61      271.44      6.50 o 
   5  10   1      152.79      148.67      7.18 o 
   6  10   1        7.38        6.30      1.72 o 
   7  10   1        0.16        1.97      1.89 o 
   8  10   1        2.77        2.57      1.65 o 
  -8  11   1        6.30        6.65      1.60 o 
  -7  11   1       10.92       12.31      2.02 o 
  -6  11   1       73.71       74.91      2.99 o 
  -5  11   1       65.38       69.88      4.20 o 
  -4  11   1       87.74       85.46      2.98 o 
  -3  11   1      218.81      205.99      4.59 o 
  -2  11   1        4.44        5.60      1.19 o 
  -1  11   1       17.81       19.97      1.66 o 
   0  11   1      174.49      165.74      3.26 o 
   1  11   1        4.60        2.21      1.17 o 
   2  11   1      222.10      230.10      4.86 o 
   3  11   1        0.03        0.32      1.28 o 
   4  11   1      158.61      154.41      7.44 o 
   5  11   1       40.64       46.34      3.28 o 
   6  11   1        0.81        1.83      1.57 o 
   7  11   1       22.79       26.58      3.00 o 
  -7  12   1       40.23       42.62      6.27 o 
  -6  12   1       18.66       19.06      1.98 o 
  -5  12   1      117.27      124.03      3.83 o 
  -4  12   1        8.35        9.94      1.50 o 
  -3  12   1       23.62       21.34      1.86 o 
  -2  12   1       82.34       86.17      3.03 o 
  -1  12   1       21.62       22.51      1.57 o 
   0  12   1       22.96       25.09      1.93 o 
   1  12   1        1.25        0.87      1.10 o 
   2  12   1      114.83      120.59      7.18 o 
   3  12   1       32.07       33.15      6.92 o 
   4  12   1       28.90       31.89      2.90 o 
   5  12   1        1.93        3.52      1.63 o 
   6  12   1        0.11       -1.29      1.29 o 
  -5  13   1       37.33       43.02      4.17 o 
  -4  13   1        0.68        2.49      1.27 o 
  -3  13   1       78.98       69.37      2.99 o 
  -2  13   1        0.43        0.03      1.35 o 
  -1  13   1      130.10      128.71      4.75 o 
   0  13   1        4.90        5.24      1.42 o 
   1  13   1       14.34       10.25      1.64 o 
   2  13   1        0.02        0.16      1.43 o 
   3  13   1        0.12       -0.85      1.28 o 
   4  13   1       23.11       18.20      2.49 o 
   5  13   1        0.72       -0.48      1.52 o 
  -3  14   1       20.78       28.09      2.95 o 
  -2  14   1       25.31       24.37      2.72 o 
  -1  14   1        4.49        1.90      2.09 o 
   0  14   1        6.78        7.09      1.58 o 
   1  14   1       12.31       11.51      2.12 o 
   2  14   1        1.51        2.06      1.69 o 
 -12   0   2        0.95       -0.78      1.96 o 
 -11   0   2       68.00       70.35      5.22 o 
 -10   0   2       54.70       61.74      4.57 o 
  -9   0   2        1.00       -0.91      1.44 o 
  -8   0   2      237.11      246.17      7.70 o 
  -7   0   2      293.00      269.16      4.44 o 
  -6   0   2        5.10        4.47      0.82 o 
  -5   0   2      773.91      773.51      7.77 o 
  -4   0   2     2611.18     2586.65     20.22 o 
  -3   0   2     2120.92     2085.25     30.02 o 
  -2   0   2        6.04       13.07      0.74 o 
  -1   0   2     2020.50     1959.25     17.29 o 
   0   0   2     4047.59     4105.29     30.18 o 
   1   0   2        0.00       -0.22      0.31 o 
   2   0   2      203.76      205.99      6.46 o 
   3   0   2      372.43      412.90      5.24 o 
   4   0   2        0.00        0.41      0.59 o 
   5   0   2       18.71       17.19      1.38 o 
   6   0   2      368.59      376.54      6.04 o 
   7   0   2      242.75      240.29      5.03 o 
   8   0   2        2.29        3.20      2.87 o 
   9   0   2      158.81      140.44      6.40 o 
  10   0   2        4.54        3.92      2.22 o 
  11   0   2       11.08       12.27      2.87 o 
 -12   1   2       15.06       12.65      2.35 o 
 -11   1   2       73.32       74.49      3.83 o 
 -10   1   2       15.85       16.72      3.52 o 
  -9   1   2       97.30      104.59      3.78 o 
  -8   1   2        1.51        0.85      1.06 o 
  -7   1   2        8.99        8.80      0.96 o 
  -6   1   2        2.22        1.04      0.46 o 
  -5   1   2      237.37      241.63      2.74 o 
  -4   1   2        0.72        0.31      0.28 o 
  -3   1   2     3345.72     3309.32     20.41 o 
  -2   1   2     1148.29     1070.62      7.25 o 
  -1   1   2      388.90      364.95      2.83 o 
   0   1   2        5.10        4.93      0.44 o 
   1   1   2      542.25      527.15      3.82 o 
   2   1   2       25.55       24.26      0.94 o 
   3   1   2       26.67       20.88      0.87 o 
   4   1   2     1728.09     1771.71     11.12 o 
   5   1   2      289.78      296.01      4.37 o 
   6   1   2       35.71       41.22      1.45 o 
   7   1   2      213.42      221.96      3.44 o 
   8   1   2        7.90        8.15      1.25 o 
   9   1   2       78.09       71.74      3.32 o 
  10   1   2        5.23        6.20      1.71 o 
  11   1   2        2.84        1.70      2.09 o 
 -12   2   2       47.71       58.09      8.75 o 
 -11   2   2       66.45       67.33      3.69 o 
 -10   2   2       24.54       24.04      2.81 o 
  -9   2   2        0.20       -0.06      1.00 o 
  -8   2   2        4.40        3.96      0.98 o 
  -7   2   2      272.35      291.01      4.42 o 
  -6   2   2      133.59      123.91      3.07 o 
  -5   2   2      248.33      229.60      3.36 o 
  -4   2   2      114.95      126.34      2.23 o 
  -3   2   2      147.12      159.57      3.20 o 
  -2   2   2     2570.81     2597.40     14.17 o 
  -1   2   2       65.56       50.32      1.03 o 
   0   2   2       24.76       22.99      1.33 o 
   1   2   2     3323.31     3350.69     38.46 o 
   2   2   2       12.15       12.40      0.65 o 
   3   2   2      758.28      752.76      6.57 o 
   4   2   2      290.13      284.22      3.24 o 
   5   2   2      386.44      403.08      4.23 o 
   6   2   2        0.01       -0.10      0.51 o 
   7   2   2       60.17       59.56      1.85 o 
   8   2   2       92.07      106.82      3.04 o 
   9   2   2       43.31       52.15      2.38 o 
  10   2   2       24.52       22.19      3.39 o 
 -12   3   2       24.01       23.63      2.77 o 
 -11   3   2       16.38       16.54      2.31 o 
 -10   3   2       23.06       25.44      2.53 o 
  -9   3   2       28.90       24.80      1.75 o 
  -8   3   2      151.81      153.02      3.46 o 
  -7   3   2        1.39        2.65      1.15 o 
  -6   3   2        1.04        1.35      0.68 o 
  -5   3   2      308.86      356.68      4.43 o 
  -4   3   2       15.24       14.26      0.95 o 
  -3   3   2        0.37        3.92      1.30 o 
  -2   3   2      125.99      146.05      1.81 o 
  -1   3   2     1209.58     1211.31      7.86 o 
   0   3   2      239.95      275.73      3.29 o 
   1   3   2       14.34       19.67      1.44 o 
   2   3   2     1263.89     1235.52     10.78 o 
   3   3   2     2513.78     2538.96     20.21 o 
   4   3   2      815.83      792.87      6.25 o 
   5   3   2       72.32       70.22      1.75 o 
   6   3   2       16.85       21.20      1.17 o 
   7   3   2      246.92      254.47      4.44 o 
   8   3   2       24.58       22.32      1.66 o 
   9   3   2        4.21        2.74      1.29 o 
  10   3   2        7.42        8.61      2.74 o 
 -12   4   2       14.05       14.14      2.39 o 
 -11   4   2       32.58       33.65      3.00 o 
 -10   4   2        0.47       -0.26      1.29 o 
  -9   4   2       45.34       38.89      3.20 o 
  -8   4   2        0.00        0.07      1.12 o 
  -7   4   2       69.01       57.99      2.13 o 
  -6   4   2      518.38      549.04      6.30 o 
  -5   4   2       20.38       12.60      1.28 o 
  -4   4   2       50.37       65.33      1.89 o 
  -3   4   2       11.32       15.15      0.92 o 
  -2   4   2     1086.88     1101.16      7.22 o 
  -1   4   2      295.45      303.41      3.21 o 
   0   4   2      894.77      933.00      8.76 o 
   1   4   2     1815.54     1971.92     11.60 o 
   2   4   2      306.52      299.68      3.00 o 
   3   4   2      515.29      494.60      5.04 o 
   4   4   2     1029.06     1074.24      7.84 o 
   5   4   2      337.28      324.12      4.54 o 
   6   4   2       77.27       81.44      2.19 o 
   7   4   2       10.52        9.19      1.52 o 
   8   4   2        4.44        3.57      1.34 o 
   9   4   2        6.21        6.05      1.96 o 
  10   4   2       22.94       28.16      2.63 o 
 -11   5   2        7.18       10.56      2.08 o 
 -10   5   2        0.26        1.66      1.15 o 
  -9   5   2        1.65       -0.06      1.02 o 
  -8   5   2        2.50        2.56      1.28 o 
  -7   5   2      210.03      198.87      3.92 o 
  -6   5   2       19.71       20.70      1.45 o 
  -5   5   2      286.21      308.72      4.45 o 
  -4   5   2      222.50      254.67      2.79 o 
  -3   5   2     1252.08     1216.51      8.19 o 
  -2   5   2      626.79      688.17      7.03 o 
  -1   5   2      723.09      746.84      5.99 o 
   0   5   2      548.84      577.30      9.78 o 
   1   5   2      404.67      446.54      3.97 o 
   2   5   2      223.68      237.79      3.07 o 
   3   5   2       45.52       41.77      1.59 o 
   4   5   2       21.14       18.85      1.00 o 
   5   5   2      112.50      118.49      3.04 o 
   6   5   2        8.06        7.94      1.48 o 
   7   5   2        4.38        5.89      2.35 o 
   8   5   2        1.48        0.72      1.20 o 
   9   5   2       50.17       46.62      4.44 o 
  10   5   2        2.43        5.75      1.65 o 
 -11   6   2       16.69       21.99      2.63 o 
 -10   6   2       11.24        9.97      1.56 o 
  -9   6   2       46.27       40.82      5.35 o 
  -8   6   2       60.89       59.06      2.46 o 
  -7   6   2      201.27      181.64      3.89 o 
  -6   6   2        8.81       11.49      1.22 o 
  -5   6   2       18.29       15.86      1.25 o 
  -4   6   2       37.91       47.81      1.77 o 
  -3   6   2        2.26        3.80      0.59 o 
  -2   6   2       67.35       54.98      1.40 o 
  -1   6   2       50.78       42.36      1.23 o 
   0   6   2       16.97       12.83      0.75 o 
   1   6   2        0.82        1.33      0.51 o 
   2   6   2       93.18      108.47      1.93 o 
   3   6   2        0.35        0.49      0.51 o 
   4   6   2        0.62        0.26      0.66 o 
   5   6   2        9.37        9.31      2.01 o 
   6   6   2       64.15       64.36      8.29 o 
   7   6   2      157.11      145.54      4.71 o 
   8   6   2       13.30       19.00      4.05 o 
   9   6   2       20.99       16.65      2.22 o 
 -11   7   2       27.83       27.88      5.81 o 
 -10   7   2       18.02       19.49      1.96 o 
  -9   7   2       26.76       30.57      2.68 o 
  -8   7   2       54.15       56.48      2.54 o 
  -7   7   2       79.89       75.29      2.71 o 
  -6   7   2       10.27       10.47      1.65 o 
  -5   7   2       87.27       81.32      2.48 o 
  -4   7   2        3.27        1.58      0.67 o 
  -3   7   2       85.67       95.53      1.97 o 
  -2   7   2       27.41       21.26      1.06 o 
  -1   7   2       96.14      107.51      2.05 o 
   0   7   2      164.92      167.72      2.55 o 
   1   7   2      115.46      137.68      2.31 o 
   2   7   2        7.12        5.39      0.86 o 
   3   7   2      166.00      166.27      4.38 o 
   4   7   2      126.76      122.50      2.96 o 
   5   7   2        4.13        3.83      1.28 o 
   6   7   2       68.44       64.02      4.57 o 
   7   7   2       46.14       43.48      2.91 o 
   8   7   2       22.74       19.32      2.31 o 
   9   7   2       14.72       12.13      2.08 o 
 -10   8   2       22.54       21.09      2.23 o 
  -9   8   2        8.19        8.40      1.54 o 
  -8   8   2       27.04       30.14      4.18 o 
  -7   8   2       18.40       21.03      1.78 o 
  -6   8   2      275.20      274.53      4.96 o 
  -5   8   2       14.30       18.33      1.53 o 
  -4   8   2        9.65        8.25      1.05 o 
  -3   8   2        3.08        5.37      0.88 o 
  -2   8   2       56.03       53.23      1.62 o 
  -1   8   2       90.76       70.48      1.82 o 
   0   8   2       41.65       47.51      1.87 o 
   1   8   2       23.95       26.75      2.00 o 
   2   8   2      288.88      298.39      4.71 o 
   3   8   2        4.04        6.68      1.27 o 
   4   8   2      322.38      326.45      5.97 o 
   5   8   2       11.75        8.69      1.69 o 
   6   8   2       62.67       66.21      3.41 o 
   7   8   2        0.38        1.17      1.28 o 
   8   8   2       12.85       15.54      3.33 o 
   9   8   2        4.23        6.36      1.89 o 
 -10   9   2       92.57      101.63      5.29 o 
  -9   9   2        4.35        6.00      1.49 o 
  -8   9   2       63.13       58.30      3.03 o 
  -7   9   2        1.91        3.03      1.20 o 
  -6   9   2       10.38        8.89      1.36 o 
  -5   9   2       10.15        8.50      1.26 o 
  -4   9   2      364.33      372.57      5.64 o 
  -3   9   2       10.71       13.53      1.58 o 
  -2   9   2        0.08        0.49      0.61 o 
  -1   9   2       44.83       45.17      2.02 o 
   0   9   2      173.15      187.86      3.76 o 
   1   9   2       18.20       19.22      1.68 o 
   2   9   2      150.91      139.35      3.38 o 
   3   9   2      501.17      484.88      8.52 o 
   4   9   2       57.02       59.44      5.09 o 
   5   9   2        5.73        6.05      1.76 o 
   6   9   2        5.19        2.53      1.41 o 
   7   9   2      136.89      140.96      5.12 o 
   8   9   2        5.52        6.76      5.16 o 
  -9  10   2        7.22       10.13      2.08 o 
  -8  10   2       55.27       63.22      2.95 o 
  -7  10   2       25.29       27.63      2.12 o 
  -6  10   2       99.73      101.60      3.29 o 
  -5  10   2      140.77      136.22      3.68 o 
  -4  10   2       10.08       11.69      1.38 o 
  -3  10   2      153.20      137.53      3.43 o 
  -2  10   2       71.35       78.30      2.68 o 
  -1  10   2      309.11      294.91      5.02 o 
   0  10   2       54.01       58.36      3.11 o 
   1  10   2       48.74       53.62      2.49 o 
   2  10   2       11.50       13.72      1.48 o 
   3  10   2       19.67       15.98      1.77 o 
   4  10   2       53.06       52.40      3.23 o 
   5  10   2        2.52        1.50      1.38 o 
   6  10   2        0.09        0.63      1.35 o 
   7  10   2        2.49        2.01      3.20 o 
  -8  11   2        3.02        1.74      1.33 o 
  -7  11   2        2.52        1.30      1.60 o 
  -6  11   2       21.83       22.13      1.94 o 
  -5  11   2        9.39        9.98      1.48 o 
  -4  11   2       17.76       14.86      1.64 o 
  -3  11   2        1.00        1.24      1.96 o 
  -2  11   2       51.13       45.54      3.00 o 
  -1  11   2       90.90       86.24      2.93 o 
   0  11   2        0.96        1.78      1.08 o 
   1  11   2      110.15      116.76      3.38 o 
   2  11   2        1.61        2.31      1.10 o 
   3  11   2       11.70       19.88      2.30 o 
   4  11   2        7.78        9.54      1.88 o 
   5  11   2        0.13       -0.27      1.35 o 
   6  11   2        0.37        0.07      2.41 o 
  -7  12   2       33.41       35.39      2.55 o 
  -6  12   2       63.64       71.10      3.34 o 
  -5  12   2       38.57       34.56      3.01 o 
  -4  12   2       10.95        9.85      2.41 o 
  -3  12   2      199.70      203.84      5.95 o 
  -2  12   2      115.87      109.33      4.43 o 
  -1  12   2      104.98      101.55      9.79 o 
   0  12   2       58.56       50.45      2.48 o 
   1  12   2      172.62      178.10      4.36 o 
   2  12   2       16.10       12.87      2.16 o 
   3  12   2        1.39        1.44      1.38 o 
   4  12   2       15.52       13.37      2.26 o 
   5  12   2        0.07        0.99      1.52 o 
  -5  13   2        0.07        0.62      1.63 o 
  -4  13   2        4.61        4.06      1.76 o 
  -3  13   2        4.68        2.64      1.78 o 
  -2  13   2        8.36       11.15      2.09 o 
  -1  13   2       35.31       33.15      2.91 o 
   0  13   2        6.70        4.33      1.37 o 
   1  13   2       36.99       31.69      2.35 o 
   2  13   2       57.78       50.80      8.29 o 
   3  13   2       31.59       33.13      5.22 o 
   4  13   2        8.18        7.65      2.03 o 
  -3  14   2        5.64        3.58      1.93 o 
  -2  14   2        1.58       -0.51      1.44 o 
  -1  14   2        0.12       -2.37      2.55 o 
   0  14   2        0.87       -0.47      1.57 o 
   1  14   2       56.30       70.87      5.74 o 
 -12   1   3        0.32        2.54      1.71 o 
 -11   1   3       65.35       63.19      3.60 o 
 -10   1   3      158.20      158.02      5.07 o 
  -9   1   3        0.28       -0.72      1.44 o 
  -8   1   3      143.65      144.30      4.15 o 
  -7   1   3       40.72       37.00      1.61 o 
  -6   1   3      390.55      416.03      4.35 o 
  -5   1   3      553.06      604.22      6.52 o 
  -4   1   3      684.12      652.47      5.07 o 
  -3   1   3      122.33      140.83      2.25 o 
  -2   1   3      308.83      291.58      3.13 o 
  -1   1   3      166.87      179.37      2.76 o 
   0   1   3       44.86       42.74      0.95 o 
   1   1   3      502.58      489.24      3.98 o 
   2   1   3       97.56       90.30      1.59 o 
   3   1   3        0.57        0.21      0.38 o 
   4   1   3      100.28       91.88      1.90 o 
   5   1   3      160.38      161.10      2.72 o 
   6   1   3      203.95      198.56      3.24 o 
   7   1   3        3.60        4.73      0.89 o 
   8   1   3       21.66       26.70      2.14 o 
   9   1   3       11.79       11.22      1.80 o 
 -12   2   3        0.08       -0.36      2.55 o 
 -11   2   3        0.01       -0.94      1.34 o 
 -10   2   3      130.08      128.17      4.57 o 
  -9   2   3       25.76       19.80      2.02 o 
  -8   2   3      111.26      113.28      2.88 o 
  -7   2   3        0.00       -0.59      0.83 o 
  -6   2   3      384.59      397.61      7.61 o 
  -5   2   3       33.96       33.72      1.28 o 
  -4   2   3        2.75        5.21      0.51 o 
  -3   2   3     1379.36     1291.68      9.08 o 
  -2   2   3      263.24      266.43      2.70 o 
  -1   2   3       47.75       46.92      3.43 o 
   0   2   3        4.78        6.70      0.67 o 
   1   2   3        0.61        0.85      0.54 o 
   2   2   3      467.45      465.82      6.78 o 
   3   2   3      110.75      116.21      1.97 o 
   4   2   3      144.84      152.18      2.46 o 
   5   2   3      156.49      156.97      2.69 o 
   6   2   3       78.34       80.32      2.53 o 
   7   2   3       68.37       69.48      3.18 o 
   8   2   3        0.92        0.29      1.17 o 
   9   2   3       17.11       21.94      2.41 o 
  10   2   3       14.34       21.54      3.39 o 
 -12   3   3       77.28       81.16      4.29 o 
 -11   3   3       95.36      102.41      4.48 o 
 -10   3   3       10.13       11.22      1.93 o 
  -9   3   3      422.60      410.35      7.80 o 
  -8   3   3        5.13        5.68      1.12 o 
  -7   3   3        1.07        1.23      0.78 o 
  -6   3   3      276.99      294.22      4.28 o 
  -5   3   3       17.56       23.16      1.27 o 
  -4   3   3     1038.40     1056.76      7.30 o 
  -3   3   3       61.40       61.61      1.50 o 
  -2   3   3     1664.34     1733.74     10.50 o 
  -1   3   3      174.18      174.31      3.37 o 
   0   3   3       31.05       40.22      1.41 o 
   1   3   3      823.93      790.69     11.47 o 
   2   3   3       10.27       11.37      0.68 o 
   3   3   3      693.69      711.36      7.15 o 
   4   3   3      403.96      407.98      7.44 o 
   5   3   3      213.94      207.94      3.86 o 
   6   3   3     1078.03     1039.26     13.68 o 
   7   3   3        2.24        3.00      0.95 o 
   8   3   3       39.04       49.71      5.16 o 
   9   3   3        0.14       -0.13      1.20 o 
 -12   4   3       16.86       22.41      6.33 o 
 -11   4   3        0.55       -0.59      1.38 o 
 -10   4   3       37.21       38.54      2.91 o 
  -9   4   3       46.47       43.49      2.23 o 
  -8   4   3        0.02        0.27      0.81 o 
  -7   4   3      141.71      140.50      3.19 o 
  -6   4   3       32.16       33.30      1.63 o 
  -5   4   3      117.36       98.30      2.77 o 
  -4   4   3      245.29      238.59      3.07 o 
  -3   4   3     1054.09     1137.13      7.78 o 
  -2   4   3      234.35      270.59      3.15 o 
  -1   4   3      138.70      155.70      2.73 o 
   0   4   3       61.78       66.71      1.86 o 
   1   4   3      121.47      132.54      2.69 o 
   2   4   3      391.44      362.12      4.75 o 
   3   4   3      174.49      177.96      3.31 o 
   4   4   3       81.84       75.58      2.28 o 
   5   4   3       26.84       26.15      3.36 o 
   6   4   3      549.83      531.67      6.84 o 
   7   4   3        1.26        0.28      1.31 o 
   8   4   3      125.38      111.21      4.25 o 
   9   4   3       26.04       26.31      3.07 o 
 -11   5   3        0.18       -0.32      1.34 o 
 -10   5   3       14.47       17.72      2.22 o 
  -9   5   3      110.77      114.17      6.72 o 
  -8   5   3       84.95       81.99      3.32 o 
  -7   5   3       23.69       26.92      2.33 o 
  -6   5   3       47.17       49.04      1.98 o 
  -5   5   3       24.79       28.11      1.76 o 
  -4   5   3       12.53       15.90      0.86 o 
  -3   5   3        2.75        6.97      0.85 o 
  -2   5   3       86.05       76.24      1.98 o 
  -1   5   3       17.42       14.06      0.70 o 
   0   5   3      287.46      263.01      3.92 o 
   1   5   3       71.51       76.70      2.16 o 
   2   5   3      379.05      392.18      5.20 o 
   3   5   3      412.66      444.80      5.76 o 
   4   5   3       22.81       20.30      1.92 o 
   5   5   3      160.84      146.35      5.78 o 
   6   5   3       58.60       50.78      2.81 o 
   7   5   3      140.77      141.36      4.70 o 
   8   5   3       25.11       25.66      4.89 o 
   9   5   3        0.20        0.85      1.38 o 
 -11   6   3        6.42       12.00      2.94 o 
 -10   6   3       41.08       38.04      2.36 o 
  -9   6   3       46.59       54.41      2.58 o 
  -8   6   3      180.85      166.43      7.54 o 
  -7   6   3      100.93      107.04      3.01 o 
  -6   6   3       69.19       69.64      2.38 o 
  -5   6   3       37.63       37.60      1.74 o 
  -4   6   3       57.82       55.85      2.55 o 
  -3   6   3      190.66      202.44      2.76 o 
  -2   6   3      261.59      267.92      3.18 o 
  -1   6   3        7.40       11.09      1.00 o 
   0   6   3      247.72      269.39      4.17 o 
   1   6   3      429.17      382.35      5.17 o 
   2   6   3       76.12       73.23      2.31 o 
   3   6   3       37.94       38.78      6.00 o 
   4   6   3       77.27       76.86      3.66 o 
   5   6   3       56.82       52.28      2.20 o 
   6   6   3      215.24      195.11      5.40 o 
   7   6   3        0.35        1.04      1.24 o 
   8   6   3       33.62       28.99     10.57 o 
   9   6   3        9.07        8.49      1.88 o 
 -11   7   3        6.14       10.38      2.55 o 
 -10   7   3        2.02        3.93      1.71 o 
  -9   7   3       69.13       67.20      3.63 o 
  -8   7   3        3.87        7.27      1.39 o 
  -7   7   3       63.92       61.63      2.48 o 
  -6   7   3       37.03       39.88      2.47 o 
  -5   7   3       37.75       35.19      2.84 o 
  -4   7   3      195.51      187.57      3.55 o 
  -3   7   3      112.06      111.94      2.15 o 
  -2   7   3      146.27      162.56      3.74 o 
  -1   7   3       33.18       27.39      1.53 o 
   0   7   3        0.26        0.98      0.69 o 
   1   7   3      179.82      180.66      5.09 o 
   2   7   3        6.59        6.53      1.02 o 
   3   7   3       44.52       45.29      3.75 o 
   4   7   3        2.43        3.17      0.94 o 
   5   7   3       10.35        8.65      3.13 o 
   6   7   3       78.91       78.77      6.13 o 
   7   7   3        5.94        8.44      1.75 o 
   8   7   3       41.14       44.02     10.64 o 
 -10   8   3        6.00        7.78      2.08 o 
  -9   8   3       51.17       50.06      3.09 o 
  -8   8   3      299.85      309.05      6.71 o 
  -7   8   3        0.02        1.07      1.04 o 
  -6   8   3       63.12       66.40      2.53 o 
  -5   8   3       25.82       22.13      1.59 o 
  -4   8   3      116.47      110.98      4.67 o 
  -3   8   3       83.12       92.22      3.41 o 
  -2   8   3        4.52        3.73      0.87 o 
  -1   8   3       33.76       38.47      2.21 o 
   0   8   3       62.26       60.29      2.20 o 
   1   8   3       15.49       11.85      1.30 o 
   2   8   3       39.76       41.85      2.49 o 
   3   8   3       60.96       61.50      3.05 o 
   4   8   3       35.62       28.93      1.87 o 
   5   8   3        1.46        1.84      1.37 o 
   6   8   3       31.44       35.38      4.11 o 
   7   8   3        2.21        1.88      1.44 o 
   8   8   3        5.19        8.02      1.98 o 
  -9   9   3       41.14       37.17      2.48 o 
  -8   9   3        7.87       12.89      1.99 o 
  -7   9   3       41.40       43.37      2.41 o 
  -6   9   3       40.60       41.95      3.56 o 
  -5   9   3       24.63       22.38      1.95 o 
  -4   9   3        5.11        5.53      1.52 o 
  -3   9   3       58.69       52.17      4.31 o 
  -2   9   3        0.37        1.32      0.87 o 
  -1   9   3      142.75      127.25      3.97 o 
   0   9   3        6.05        3.98      0.99 o 
   1   9   3      103.25      108.36      3.11 o 
   2   9   3        8.70        7.70      1.17 o 
   3   9   3        6.76        8.88      1.29 o 
   4   9   3        0.61        1.73      1.22 o 
   5   9   3        0.11       -0.30      1.19 o 
   6   9   3        1.45        3.07      1.48 o 
   7   9   3        0.31        0.33      1.83 o 
  -9  10   3       64.58       62.73      3.08 o 
  -8  10   3       56.38       57.58      3.23 o 
  -7  10   3       17.61       19.70      1.90 o 
  -6  10   3       45.34       41.76      8.68 o 
  -5  10   3        0.01       -0.88      1.57 o 
  -4  10   3      216.44      221.64      5.95 o 
  -3  10   3       40.68       37.92      2.76 o 
  -2  10   3        9.41       10.97      2.15 o 
  -1  10   3       35.87       40.70      2.16 o 
   0  10   3      161.74      143.49      4.10 o 
   1  10   3       55.46       54.74      2.43 o 
   2  10   3       52.62       57.54      2.49 o 
   3  10   3      153.39      152.30      6.06 o 
   4  10   3        5.97        3.41      1.52 o 
   5  10   3        7.21        6.00      1.75 o 
   6  10   3       17.49       21.80      2.54 o 
  -8  11   3        8.05        2.87      1.81 o 
  -7  11   3        3.39        0.87      1.78 o 
  -6  11   3        2.75        6.26      2.81 o 
  -5  11   3       96.21      111.27      4.57 o 
  -4  11   3       95.51       91.86      4.15 o 
  -3  11   3        2.65        2.06      1.41 o 
  -2  11   3        0.00       -0.67      1.25 o 
  -1  11   3      208.75      203.56      4.56 o 
   0  11   3      297.94      291.93      5.49 o 
   1  11   3       18.50       19.26      1.81 o 
   2  11   3       43.37       44.91      2.47 o 
   3  11   3        0.68        1.09      1.34 o 
   4  11   3       32.76       31.90      2.86 o 
   5  11   3        5.33        6.43      1.89 o 
  -6  12   3       16.90       16.16      2.53 o 
  -5  12   3        7.54        9.37      2.06 o 
  -4  12   3       55.91       57.46      3.60 o 
  -3  12   3        1.53        1.54      1.56 o 
  -2  12   3       11.30       15.28      2.22 o 
  -1  12   3        0.26        1.84      1.50 o 
   0  12   3       12.38       15.18      2.23 o 
   1  12   3       60.03       60.09      3.22 o 
   2  12   3        1.31        2.97      1.22 o 
   3  12   3        1.95        1.96      1.48 o 
   4  12   3        4.53        5.09      2.61 o 
  -5  13   3        5.31        6.35      2.16 o 
  -4  13   3       31.01       29.09      4.31 o 
  -3  13   3        0.08        1.44      1.61 o 
  -2  13   3        0.04        0.26      1.63 o 
  -1  13   3        0.52        0.04      1.57 o 
   0  13   3       49.69       54.54      2.84 o 
   1  13   3       43.27       43.87      2.69 o 
   2  13   3        1.24        1.23      1.61 o 
 -12   0   4        7.55        4.96      2.74 o 
 -11   0   4       70.62       82.62      5.61 o 
 -10   0   4       11.58       10.18      2.61 o 
  -9   0   4      322.39      313.52      9.53 o 
  -8   0   4      194.29      179.08      6.66 o 
  -7   0   4      217.56      209.36      6.66 o 
  -6   0   4       52.64       48.42      1.94 o 
  -5   0   4      316.30      267.05      6.13 o 
  -4   0   4      172.22      207.51      3.83 o 
  -3   0   4     1749.12     1816.64     15.92 o 
  -2   0   4       28.90       31.33      2.09 o 
  -1   0   4        9.12        8.98      0.87 o 
   0   0   4       79.76       89.27      2.32 o 
   1   0   4        0.00        0.74      0.53 o 
   2   0   4      124.98      122.74      3.65 o 
   3   0   4      251.07      263.66      4.64 o 
   4   0   4      276.11      274.69      5.08 o 
   5   0   4      147.09      144.88      6.00 o 
   6   0   4      219.33      225.02      7.83 o 
   7   0   4       16.33       18.93      3.00 o 
   8   0   4        0.00        0.00      1.70 o 
 -12   1   4        0.25        1.48      1.71 o 
 -11   1   4        0.10       -0.70      1.34 o 
 -10   1   4      141.32      145.69      4.89 o 
  -9   1   4        9.61        9.40      1.75 o 
  -8   1   4        4.72        5.21      1.24 o 
  -7   1   4       20.20       19.74      1.88 o 
  -6   1   4       42.70       37.70      1.55 o 
  -5   1   4        5.62        5.45      0.63 o 
  -4   1   4      107.51      125.81      2.46 o 
  -3   1   4      202.62      246.81      2.94 o 
  -2   1   4      355.17      320.75      3.31 o 
  -1   1   4       79.43       99.77      1.71 o 
   0   1   4       72.48       94.05      1.63 o 
   1   1   4        0.32        0.57      0.69 o 
   2   1   4        6.88        9.20      0.90 o 
   3   1   4       35.29       31.15      2.47 o 
   4   1   4       22.47       20.36      1.40 o 
   5   1   4      272.47      268.12      4.56 o 
   6   1   4       11.05       13.21      3.20 o 
   7   1   4       35.73       33.71      2.54 o 
   8   1   4        5.41        5.63      1.57 o 
   9   1   4        7.87       10.57      2.87 o 
 -12   2   4        8.30        9.63      2.22 o 
 -11   2   4        6.77        9.94      2.08 o 
 -10   2   4       98.72      105.91      4.20 o 
  -9   2   4       71.41       72.38      3.41 o 
  -8   2   4       78.51       82.04      3.32 o 
  -7   2   4       18.31       18.79      1.40 o 
  -6   2   4      493.20      477.06      5.66 o 
  -5   2   4      136.49      134.99      2.23 o 
  -4   2   4      214.81      245.49      3.00 o 
  -3   2   4     1054.66     1119.87      7.84 o 
  -2   2   4      164.17      163.76      2.23 o 
  -1   2   4      228.65      245.74      3.60 o 
   0   2   4       25.44       20.92      1.17 o 
   1   2   4      415.70      400.56      4.96 o 
   2   2   4      113.74      121.79      2.72 o 
   3   2   4        5.30        6.58      0.90 o 
   4   2   4       57.33       53.69      2.02 o 
   5   2   4       54.56       50.92      2.13 o 
   6   2   4        0.79        1.66      0.90 o 
   7   2   4        0.40        0.43      0.85 o 
   8   2   4        2.87        4.05      2.22 o 
   9   2   4        0.04        1.57      1.96 o 
 -12   3   4        0.38        1.06      1.65 o 
 -11   3   4       16.46       17.95      2.43 o 
 -10   3   4       16.15       16.16      2.12 o 
  -9   3   4        3.97        4.72      1.70 o 
  -8   3   4        8.44       11.59      1.52 o 
  -7   3   4        4.79        6.32      1.08 o 
  -6   3   4        1.23        0.81      0.70 o 
  -5   3   4        0.08       -0.23      0.55 o 
  -4   3   4      220.98      228.30      2.95 o 
  -3   3   4       23.88       24.45      1.19 o 
  -2   3   4       11.04       11.54      0.94 o 
  -1   3   4      473.22      415.32      5.07 o 
   0   3   4      258.55      270.36      7.82 o 
   1   3   4       53.31       55.45      1.82 o 
   2   3   4      250.17      279.65      4.31 o 
   3   3   4        9.15        9.31      1.86 o 
   4   3   4       14.07       13.45      1.29 o 
   5   3   4       13.68       15.40      1.43 o 
   6   3   4        2.87        6.27      1.16 o 
   7   3   4        0.71        0.56      0.90 o 
   8   3   4       24.96       29.58      6.00 o 
 -11   4   4       16.71       16.30      2.61 o 
 -10   4   4      213.43      212.76      5.95 o 
  -9   4   4        0.78        0.45      1.34 o 
  -8   4   4       20.39       16.34      1.58 o 
  -7   4   4      254.01      252.06      4.40 o 
  -6   4   4      332.52      336.32      4.93 o 
  -5   4   4       72.61       66.27      2.07 o 
  -4   4   4      114.22      119.64      3.41 o 
  -3   4   4       25.74       34.14      1.15 o 
  -2   4   4       56.79       57.98      2.56 o 
  -1   4   4       32.84       35.01      1.50 o 
   0   4   4      149.77      150.33      3.09 o 
   1   4   4       28.03       25.55      1.48 o 
   2   4   4       21.39       20.54      1.37 o 
   3   4   4       23.62       23.97      2.51 o 
   4   4   4       24.61       26.76      1.68 o 
   5   4   4      144.14      140.65      3.51 o 
   6   4   4       10.56       13.15      1.47 o 
   7   4   4        4.95        4.96      1.50 o 
   8   4   4       54.74       47.77      4.70 o 
 -11   5   4       19.60       18.83      4.96 o 
 -10   5   4       48.24       42.05      3.05 o 
  -9   5   4       73.45       72.22      2.80 o 
  -8   5   4        3.05        3.56      1.13 o 
  -7   5   4       38.89       30.57      1.87 o 
  -6   5   4      166.53      172.12      3.58 o 
  -5   5   4       41.84       46.62      1.84 o 
  -4   5   4      518.35      497.69      5.93 o 
  -3   5   4      518.01      511.90      7.14 o 
  -2   5   4      266.61      263.99      4.17 o 
  -1   5   4        1.49        2.08      0.67 o 
   0   5   4       29.75       34.88      1.63 o 
   1   5   4       39.69       37.09      1.71 o 
   2   5   4      165.58      156.60      5.45 o 
   3   5   4        5.93        6.03      1.05 o 
   4   5   4        0.67        0.20      1.25 o 
   5   5   4      202.79      181.70      5.29 o 
   6   5   4       30.69       27.21      2.29 o 
   7   5   4       94.49       89.67      5.74 o 
   8   5   4      262.27      261.67      8.88 o 
 -11   6   4        8.97        9.20      2.08 o 
 -10   6   4        0.16       -1.11      1.38 o 
  -9   6   4        0.51        1.75      1.14 o 
  -8   6   4        0.14        0.62      1.06 o 
  -7   6   4       32.10       39.78      2.59 o 
  -6   6   4      104.39      107.09      2.93 o 
  -5   6   4       44.45       43.05      1.86 o 
  -4   6   4       23.69       22.53      1.89 o 
  -3   6   4        2.41        1.38      0.67 o 
  -2   6   4        1.18        1.12      0.82 o 
  -1   6   4      348.86      362.37      5.22 o 
   0   6   4       33.00       35.05      1.68 o 
   1   6   4       32.04       32.30      1.71 o 
   2   6   4       66.51       65.44      2.33 o 
   3   6   4      102.23       97.77      4.31 o 
   4   6   4       87.11       77.75      2.68 o 
   5   6   4        2.00        2.90      1.03 o 
   6   6   4       33.92       26.48      2.44 o 
   7   6   4       24.26       13.70      2.08 o 
   8   6   4       26.05       21.48      3.52 o 
 -10   7   4        0.40        1.21      1.29 o 
  -9   7   4       78.27       79.04      3.07 o 
  -8   7   4       15.95       14.45      1.61 o 
  -7   7   4       87.83       87.20      2.98 o 
  -6   7   4      294.25      271.36      4.83 o 
  -5   7   4       38.27       34.32      2.44 o 
  -4   7   4       84.42       84.23      3.46 o 
  -3   7   4        4.62        3.17      0.84 o 
  -2   7   4       71.11       77.53      2.49 o 
  -1   7   4        2.51        5.76      1.50 o 
   0   7   4       56.31       52.56      2.61 o 
   1   7   4       33.53       33.71      1.88 o 
   2   7   4        4.34        3.92      1.00 o 
   3   7   4        2.88        3.57      1.00 o 
   4   7   4       32.11       29.42      1.90 o 
   5   7   4        0.42       -0.63      0.82 o 
   6   7   4       17.56       19.98      2.31 o 
   7   7   4        2.00        2.53      1.43 o 
 -10   8   4       24.42       22.38      2.38 o 
  -9   8   4        0.63       -0.18      1.09 o 
  -8   8   4       27.62       28.62      2.16 o 
  -7   8   4      150.29      155.50      5.81 o 
  -6   8   4       11.98       12.42      2.28 o 
  -5   8   4        1.59       -0.34      1.13 o 
  -4   8   4        9.53       13.09      1.84 o 
  -3   8   4      104.53      101.37      3.74 o 
  -2   8   4       15.19       16.82      1.44 o 
  -1   8   4       68.26       69.19      2.47 o 
   0   8   4      635.74      607.47      9.35 o 
   1   8   4      202.14      181.03      6.13 o 
   2   8   4      132.52      124.66      3.41 o 
   3   8   4       32.54       29.63      1.93 o 
   4   8   4       11.19       11.07      1.72 o 
   5   8   4        2.85        4.76      1.57 o 
   6   8   4        9.49       10.63      1.94 o 
  -9   9   4       14.78       25.38      2.94 o 
  -8   9   4        3.14        4.15      1.80 o 
  -7   9   4        4.76        6.16      1.82 o 
  -6   9   4       84.79       74.87      3.69 o 
  -5   9   4      110.27      111.34      4.29 o 
  -4   9   4      211.67      217.33      5.87 o 
  -3   9   4       49.95       49.72      2.91 o 
  -2   9   4       68.59       68.76      2.51 o 
  -1   9   4      326.19      300.29      7.15 o 
   0   9   4       80.69       87.73      2.94 o 
   1   9   4      139.57      129.53      3.86 o 
   2   9   4        6.62       11.49      2.35 o 
   3   9   4       35.12       32.72      2.68 o 
   4   9   4        9.06        8.61      1.44 o 
   5   9   4        1.08        2.80      1.41 o 
   6   9   4        1.18        4.84      1.71 o 
  -8  10   4       14.10       14.43      2.49 o 
  -7  10   4        2.74        2.07      1.76 o 
  -6  10   4        2.47        1.69      1.89 o 
  -5  10   4      104.03       98.13      6.00 o 
  -4  10   4        2.66        4.07      1.61 o 
  -3  10   4        2.74        0.96      1.24 o 
  -2  10   4       32.47       29.96      2.54 o 
  -1  10   4        0.18        0.19      0.88 o 
   0  10   4       43.52       49.26      2.40 o 
   1  10   4       22.77       22.93      1.88 o 
   2  10   4       35.74       30.26      2.13 o 
   3  10   4        0.18        1.34      0.98 o 
   4  10   4       10.19       13.21      2.12 o 
   5  10   4        6.86       10.24      2.08 o 
  -7  11   4        7.25        4.74      4.18 o 
  -6  11   4        0.07        1.41      1.60 o 
  -5  11   4       11.87       11.37      3.07 o 
  -4  11   4        7.10        6.46      2.09 o 
  -3  11   4        0.99        1.44      1.38 o 
  -2  11   4       15.91       15.42      4.96 o 
  -1  11   4       27.41       23.00      2.44 o 
   0  11   4        0.00        0.41      0.99 o 
   1  11   4        3.16        7.13      1.40 o 
   2  11   4        0.07        2.32      1.07 o 
   3  11   4       12.87       18.40      3.20 o 
   4  11   4       13.01       19.74      2.81 o 
  -5  12   4       23.56       27.54      2.95 o 
  -4  12   4        6.57        8.89      2.08 o 
  -3  12   4        9.61        7.68      2.02 o 
  -2  12   4        6.35        6.21      1.84 o 
  -1  12   4        0.12       -0.30      1.50 o 
   0  12   4       34.34       38.32      2.44 o 
   1  12   4        3.79        5.59      1.40 o 
   2  12   4       33.59       36.75      4.26 o 
  -2  13   4       27.18       28.72      3.04 o 
  -1  13   4       17.88       15.01      2.39 o 
 -12   1   5        8.43       12.60      2.40 o 
 -11   1   5       24.52       24.06      2.58 o 
 -10   1   5        4.63        2.72      1.52 o 
  -9   1   5        4.67        6.65      1.61 o 
  -8   1   5      138.52      127.40      4.15 o 
  -7   1   5      287.76      283.71     10.96 o 
  -6   1   5       74.08       76.24      2.22 o 
  -5   1   5        0.11        0.33      0.50 o 
  -4   1   5        0.64        0.35      0.55 o 
  -3   1   5      116.74      108.02      2.05 o 
  -2   1   5       25.77       30.29      1.42 o 
  -1   1   5      860.67      903.64      8.55 o 
   0   1   5       56.00       50.82      2.66 o 
   1   1   5      146.72      150.18      3.05 o 
   2   1   5       13.45       11.58      1.56 o 
   3   1   5       43.23       39.02      2.49 o 
   4   1   5        0.86        0.51      1.15 o 
   5   1   5       68.40       69.48      3.41 o 
   6   1   5      140.57      153.32      5.03 o 
   7   1   5       27.73       28.80      2.68 o 
   8   1   5        0.44        2.55      1.65 o 
 -11   2   5        8.20        7.36      2.02 o 
 -10   2   5       39.65       40.70      3.04 o 
  -9   2   5       96.63       94.10      3.82 o 
  -8   2   5       59.74       51.03      3.92 o 
  -7   2   5        0.19        1.08      0.78 o 
  -6   2   5      346.96      325.80      6.52 o 
  -5   2   5      154.38      157.90      2.67 o 
  -4   2   5       48.16       45.52      1.42 o 
  -3   2   5        2.05        0.80      0.63 o 
  -2   2   5        9.66       13.55      1.38 o 
  -1   2   5       31.33       28.89      1.46 o 
   0   2   5       32.97       32.57      1.68 o 
   1   2   5       74.67       71.46      2.29 o 
   2   2   5       12.25       14.01      1.25 o 
   3   2   5      221.66      216.00      4.09 o 
   4   2   5      295.50      311.17      6.92 o 
   5   2   5        0.31        0.38      1.89 o 
   6   2   5        9.01        8.58      1.89 o 
   7   2   5        3.73        4.97      2.41 o 
 -11   3   5        0.07        0.46      1.47 o 
 -10   3   5        4.01        2.86      2.48 o 
  -9   3   5       36.56       38.90      3.79 o 
  -8   3   5       71.26       77.42      2.98 o 
  -7   3   5      126.45      128.81      3.13 o 
  -6   3   5      208.20      190.49      3.65 o 
  -5   3   5       71.24       67.43      2.56 o 
  -4   3   5       28.64       33.05      1.57 o 
  -3   3   5      140.76      140.23      3.04 o 
  -2   3   5       89.17      102.27      2.58 o 
  -1   3   5        3.22        2.02      1.00 o 
   0   3   5       22.89       23.02      1.40 o 
   1   3   5      185.07      183.93      3.67 o 
   2   3   5       14.59       14.87      1.28 o 
   3   3   5       14.26       14.95      1.40 o 
   4   3   5       37.69       39.88      2.88 o 
   5   3   5        4.53        3.12      1.34 o 
   6   3   5        0.42        0.52      1.20 o 
   7   3   5        0.40       -0.59      1.20 o 
 -11   4   5       17.46       24.61      2.72 o 
 -10   4   5       29.07       26.56      2.54 o 
  -9   4   5        4.54        4.82      1.52 o 
  -8   4   5        2.62        1.64      1.03 o 
  -7   4   5      401.60      401.11      5.82 o 
  -6   4   5        6.64        7.69      1.39 o 
  -5   4   5      611.45      599.72     11.88 o 
  -4   4   5        8.95        6.35      0.94 o 
  -3   4   5       71.73       70.64      2.23 o 
  -2   4   5        6.25        7.04      0.95 o 
  -1   4   5        0.30        1.26      0.67 o 
   0   4   5       27.90       27.50      2.16 o 
   1   4   5       42.82       41.98      1.90 o 
   2   4   5       10.38       10.50      1.28 o 
   3   4   5       17.44       17.33      1.50 o 
   4   4   5        4.75        2.39      1.21 o 
   5   4   5        0.04        0.81      0.85 o 
   6   4   5        2.37        4.06      2.02 o 
   7   4   5       16.62       16.84      3.26 o 
 -11   5   5        2.03        3.44      2.68 o 
 -10   5   5        2.90        4.70      2.22 o 
  -9   5   5        9.91       10.57      1.54 o 
  -8   5   5       21.99       21.35      2.88 o 
  -7   5   5        0.54        1.02      1.24 o 
  -6   5   5       10.40       10.84      2.87 o 
  -5   5   5        8.27        7.44      1.48 o 
  -4   5   5        0.07       -0.26      1.31 o 
  -3   5   5       10.56       10.74      1.14 o 
  -2   5   5       22.17       19.90      2.44 o 
  -1   5   5      254.68      248.38      4.42 o 
   0   5   5       88.94       86.50      3.42 o 
   1   5   5       11.05       13.71      1.32 o 
   2   5   5       42.30       41.49      2.03 o 
   3   5   5        4.00        3.84      1.05 o 
   4   5   5       17.37       21.71      1.75 o 
   5   5   5        5.04        4.74      1.13 o 
   6   5   5       17.34       18.67      1.80 o 
   7   5   5       28.31       33.33      2.88 o 
 -10   6   5       35.78       33.26      2.86 o 
  -9   6   5       25.44       19.42      1.81 o 
  -8   6   5       24.35       22.12      2.35 o 
  -7   6   5      212.76      222.67      5.81 o 
  -6   6   5      130.43      109.46      4.01 o 
  -5   6   5      506.05      474.88      8.34 o 
  -4   6   5      267.92      248.42      5.76 o 
  -3   6   5        0.01        0.42      0.85 o 
  -2   6   5      422.81      401.29      5.86 o 
  -1   6   5       24.02       22.55      2.12 o 
   0   6   5       11.27       12.32      1.35 o 
   1   6   5      188.88      183.81      4.07 o 
   2   6   5        4.16        2.79      1.04 o 
   3   6   5       14.03       14.60      1.52 o 
   4   6   5        0.98        1.04      1.23 o 
   5   6   5       27.68       28.22      2.10 o 
   6   6   5        0.19        2.27      1.57 o 
 -10   7   5        0.00        1.09      1.70 o 
  -9   7   5        0.33        0.17      1.76 o 
  -8   7   5        2.19       -0.27      1.63 o 
  -7   7   5       46.78       47.86      3.04 o 
  -6   7   5        3.43        1.98      1.34 o 
  -5   7   5       12.17       12.49      1.80 o 
  -4   7   5      122.48      127.32      4.29 o 
  -3   7   5        0.92        0.86      1.06 o 
  -2   7   5        3.43        4.41      1.22 o 
  -1   7   5       41.12       47.99      2.32 o 
   0   7   5      319.31      309.16      5.40 o 
   1   7   5      115.59      112.86      3.31 o 
   2   7   5       44.71       37.16      3.49 o 
   3   7   5       31.45       32.49      3.47 o 
   4   7   5       89.44       91.33      3.24 o 
   5   7   5       18.57       20.09      1.89 o 
   6   7   5       23.97       21.33      3.39 o 
  -9   8   5        0.59       -0.06      1.40 o 
  -8   8   5       35.70       40.66      3.14 o 
  -7   8   5       14.05        9.49      1.98 o 
  -6   8   5        0.06        0.25      1.13 o 
  -5   8   5       34.66       33.99      4.37 o 
  -4   8   5        3.77        2.81      1.38 o 
  -3   8   5        7.75       10.32      3.33 o 
  -2   8   5       60.56       60.79      2.47 o 
  -1   8   5       56.59       57.94      3.92 o 
   0   8   5        7.89        7.22      1.28 o 
   1   8   5        5.91        4.98      1.18 o 
   2   8   5       40.96       39.18      2.74 o 
   3   8   5       93.64       87.72      3.14 o 
   4   8   5        9.62       10.67      1.55 o 
   5   8   5        0.26        0.83      1.34 o 
  -8   9   5        1.23        2.76      1.72 o 
  -7   9   5       39.55       31.62      6.13 o 
  -6   9   5        0.86        0.59      1.38 o 
  -5   9   5        2.91        0.18      1.37 o 
  -4   9   5        0.55        1.51      1.24 o 
  -3   9   5       37.03       34.41      2.68 o 
  -2   9   5        5.59        9.13      1.80 o 
  -1   9   5       36.99       32.55      3.31 o 
   0   9   5       50.54       46.71      2.38 o 
   1   9   5       16.86       14.92      3.52 o 
   2   9   5       17.71       17.54      1.75 o 
   3   9   5        5.64        5.83      1.30 o 
   4   9   5       48.04       43.30      4.64 o 
  -7  10   5        0.14       -0.67      1.50 o 
  -6  10   5       20.86       17.16      2.49 o 
  -5  10   5       16.07       21.50      2.74 o 
  -4  10   5        6.91        9.70      1.98 o 
  -3  10   5        0.53       -0.46      1.20 o 
  -2  10   5       22.60       21.70      2.39 o 
  -1  10   5       71.78       82.69      3.77 o 
   0  10   5        4.10        6.40      1.32 o 
   1  10   5        1.63        2.06      1.08 o 
   2  10   5        4.11        5.06      1.22 o 
   3  10   5        6.40        4.42      1.61 o 
  -6  11   5       23.39       20.13      2.71 o 
  -5  11   5        7.44        8.07      2.09 o 
  -4  11   5       44.29       45.66      3.79 o 
  -3  11   5        8.36        7.76      1.98 o 
  -2  11   5        2.16        3.65      1.56 o 
  -1  11   5        1.92        0.85      1.29 o 
   0  11   5       71.30       73.74      3.04 o 
   1  11   5        0.20        1.01      1.03 o 
   2  11   5        0.07        1.81      1.32 o 
  -3  12   5       10.17        9.66      2.22 o 
  -2  12   5        5.76        8.78      2.08 o 
  -1  12   5        1.17        0.85      1.57 o 
 -11   0   6        1.63        4.70      2.61 o 
 -10   0   6        7.84        5.22      2.35 o 
  -9   0   6       11.18        9.40      2.48 o 
  -8   0   6        0.83        3.13      1.70 o 
  -7   0   6       68.35       67.09      4.05 o 
  -6   0   6      488.43      471.19     10.44 o 
  -5   0   6      225.49      232.89      4.93 o 
  -4   0   6       71.73       61.48      3.92 o 
  -3   0   6      221.86      236.12      7.44 o 
  -2   0   6       36.33       38.90      3.26 o 
  -1   0   6      186.63      195.39      7.05 o 
   0   0   6       22.34       21.01      2.87 o 
   1   0   6       14.54       13.18      2.48 o 
   2   0   6      257.93      243.04      8.61 o 
   3   0   6       67.67       65.39      4.83 o 
   4   0   6      106.97      119.30      6.40 o 
   5   0   6       21.72       27.67      3.92 o 
   6   0   6       21.19       17.23      3.52 o 
 -11   1   6        0.34        1.50      1.60 o 
 -10   1   6       24.79       29.03      7.96 o 
  -9   1   6        9.17       14.96      2.81 o 
  -8   1   6       11.75        9.13      1.70 o 
  -7   1   6       52.20       55.60      3.79 o 
  -6   1   6        2.01        1.31      0.92 o 
  -5   1   6       49.33       45.95      1.93 o 
  -4   1   6      140.84      127.56      3.01 o 
  -3   1   6       10.64       12.07      1.15 o 
  -2   1   6       53.69       53.59      2.63 o 
  -1   1   6       27.44       26.64      2.12 o 
   0   1   6       62.42       61.15      3.85 o 
   1   1   6       24.68       26.79      2.30 o 
   2   1   6        0.10       -0.76      0.98 o 
   3   1   6       90.00       91.45      5.61 o 
   4   1   6       32.77       29.69      2.63 o 
   5   1   6        0.55        0.29      1.24 o 
   6   1   6        0.15        0.34      1.47 o 
 -11   2   6        0.36       -0.51      1.47 o 
 -10   2   6        0.13       -0.84      1.44 o 
  -9   2   6       43.22       40.52      4.76 o 
  -8   2   6        4.43        0.65      1.57 o 
  -7   2   6       34.38       35.18      3.22 o 
  -6   2   6        0.00       -0.87      0.87 o 
  -5   2   6       74.18       78.67      2.48 o 
  -4   2   6       12.72       12.14      1.23 o 
  -3   2   6        5.09        7.09      1.03 o 
  -2   2   6       23.37       23.36      1.57 o 
  -1   2   6       49.77       43.99      2.49 o 
   0   2   6      117.86      114.80      3.97 o 
   1   2   6       25.45       28.58      3.85 o 
   2   2   6        0.86        0.39      1.02 o 
   3   2   6       24.93       23.86      2.35 o 
   4   2   6        0.06        0.45      1.10 o 
   5   2   6        4.28        5.35      1.65 o 
   6   2   6        0.00        0.67      1.38 o 
 -11   3   6        5.40        2.94      1.89 o 
 -10   3   6       22.93       24.30      2.54 o 
  -9   3   6        1.30        3.92      2.09 o 
  -8   3   6        3.92        3.65      1.96 o 
  -7   3   6       15.26       13.32      1.71 o 
  -6   3   6        9.22       12.79      2.61 o 
  -5   3   6      101.08      102.26      5.16 o 
  -4   3   6      131.69      129.08      3.21 o 
  -3   3   6       35.29       34.88      1.85 o 
  -2   3   6       69.20       66.88      2.36 o 
  -1   3   6       62.30       71.57      2.47 o 
   0   3   6       22.42       22.41      1.59 o 
   1   3   6       32.00       34.75      4.05 o 
   2   3   6        4.24        3.99      1.76 o 
   3   3   6       10.18        7.85      1.69 o 
   4   3   6       16.27       18.76      2.30 o 
   5   3   6        6.55        8.32      1.89 o 
   6   3   6        1.19        1.76      1.48 o 
  -9   4   6       35.54       30.15      3.79 o 
  -8   4   6        2.66        0.95      1.25 o 
  -7   4   6       76.69       72.58      3.31 o 
  -6   4   6       50.25       44.99      2.63 o 
  -5   4   6       51.70       48.82      3.92 o 
  -4   4   6       17.40       15.70      1.41 o 
  -3   4   6      364.90      352.93      5.51 o 
  -2   4   6      146.12      144.63      3.51 o 
  -1   4   6       89.75       90.34      3.67 o 
   0   4   6      112.27      103.89      3.08 o 
   1   4   6       48.06       45.81      2.34 o 
   2   4   6        8.92        8.67      1.30 o 
   3   4   6        0.43        0.13      1.11 o 
   4   4   6       10.59       11.90      2.28 o 
   5   4   6        0.86        1.81      1.43 o 
  -9   5   6        0.07       -1.57      1.57 o 
  -8   5   6        2.61        2.93      1.43 o 
  -7   5   6       30.46       29.53      2.47 o 
  -6   5   6        1.51        2.68      1.29 o 
  -5   5   6      152.72      149.93      9.27 o 
  -4   5   6        1.56        1.04      1.11 o 
  -3   5   6      492.19      485.45      9.51 o 
  -2   5   6      156.32      159.71      3.76 o 
  -1   5   6        4.69        3.96      1.03 o 
   0   5   6        2.55        2.25      0.95 o 
   1   5   6        8.43       10.21      1.35 o 
   2   5   6       12.33       12.28      1.47 o 
   3   5   6      176.69      172.17      4.26 o 
   4   5   6        4.93        5.42      1.60 o 
   5   5   6       12.23       14.18      2.28 o 
  -9   6   6        0.17       -1.38      1.38 o 
  -8   6   6        0.01       -0.36      1.31 o 
  -7   6   6       15.22       14.16      3.98 o 
  -6   6   6       71.48       69.13      3.41 o 
  -5   6   6       97.14      110.56      9.53 o 
  -4   6   6        5.02       10.44      2.61 o 
  -3   6   6        2.32        3.49      1.70 o 
  -2   6   6       71.32       73.90      2.70 o 
  -1   6   6        1.62        0.32      0.82 o 
   0   6   6       11.66       11.64      1.46 o 
   1   6   6       20.41       21.77      2.41 o 
   2   6   6      104.92      103.92      3.39 o 
   3   6   6        8.63       10.32      1.52 o 
   4   6   6        4.93        2.56      1.14 o 
   5   6   6        5.60       11.06      4.57 o 
  -9   7   6        0.81        1.38      1.61 o 
  -8   7   6       12.54       15.14      2.26 o 
  -7   7   6        7.42        7.44      1.80 o 
  -6   7   6       25.50       31.73      2.68 o 
  -5   7   6       66.22       66.71      3.46 o 
  -4   7   6        2.97        6.07      1.89 o 
  -3   7   6      444.10      438.17     12.14 o 
  -2   7   6       10.52        7.49      2.36 o 
  -1   7   6       10.06       13.57      1.56 o 
   0   7   6        0.25       -0.06      0.88 o 
   1   7   6        7.10        6.64      1.30 o 
   2   7   6       19.62       20.20      1.88 o 
   3   7   6        0.14        2.28      1.28 o 
   4   7   6        5.21        4.84      1.30 o 
  -8   8   6        1.88        0.33      1.50 o 
  -7   8   6       59.23       65.35      3.69 o 
  -6   8   6       15.78       10.91      1.98 o 
  -5   8   6       21.76       21.23      2.35 o 
  -4   8   6       18.92       22.13      2.35 o 
  -3   8   6      139.01      128.29      4.66 o 
  -2   8   6       23.78       21.29      2.19 o 
  -1   8   6       55.88       50.83      2.50 o 
   0   8   6        2.62        3.53      1.26 o 
   1   8   6        0.71        0.85      0.96 o 
   2   8   6       11.60       10.87      1.52 o 
   3   8   6       23.23       24.20      2.13 o 
  -7   9   6        0.00        0.23      1.50 o 
  -6   9   6        0.01       -0.98      1.29 o 
  -5   9   6        1.32        0.82      1.43 o 
  -4   9   6       11.40       11.99      2.09 o 
  -3   9   6        0.07        0.00      1.20 o 
  -2   9   6        9.43       11.58      2.15 o 
  -1   9   6       50.56       53.47      2.53 o 
   0   9   6        1.14        1.21      1.19 o 
   1   9   6        0.20        0.96      1.05 o 
   2   9   6       16.38       18.40      2.49 o 
  -5  10   6        0.22       -0.85      1.32 o 
  -4  10   6       19.90       20.15      2.49 o 
  -3  10   6        2.76        5.96      1.78 o 
  -2  10   6        2.72        2.91      1.43 o 
  -1  10   6       11.86       14.71      5.29 o 
   0  10   6        0.12        1.29      1.02 o 
   1  10   6       24.85       28.58      2.55 o 
 -10   1   7        8.61       10.83      2.87 o 
  -9   1   7        3.36        1.70      1.96 o 
  -8   1   7        9.04       11.49      2.48 o 
  -6   1   7       16.59       13.18      2.48 o 
  -5   1   7      130.94      131.72      4.25 o 
  -4   1   7       67.26       71.33      3.23 o 
  -3   1   7        6.27        3.29      1.24 o 
  -2   1   7        0.41        0.28      1.17 o 
  -1   1   7       11.50       12.46      1.80 o 
   0   1   7        0.03       -0.70      1.24 o 
   1   1   7        0.09       -0.86      0.98 o 
   2   1   7       87.89       87.91      4.06 o 
   3   1   7        8.64       11.72      2.12 o 
   4   1   7        1.33        0.27      1.43 o 
 -10   2   7        8.84        7.18      2.74 o 
  -9   2   7       20.58       26.10      3.52 o 
  -7   2   7        8.14        6.92      2.22 o 
  -6   2   7        5.06        3.59      1.29 o 
  -5   2   7        2.70        1.83      1.15 o 
  -4   2   7      210.14      215.26      5.54 o 
  -3   2   7       38.43       35.77      2.54 o 
  -2   2   7        2.21        3.39      1.29 o 
  -1   2   7       73.57       72.94      4.50 o 
   0   2   7      104.20       99.00      4.06 o 
   1   2   7       30.98       35.23      2.80 o 
   2   2   7       35.93       38.97      9.07 o 
   3   2   7       57.67       59.86      3.55 o 
   4   2   7        0.03       -0.77      1.28 o 
  -8   3   7        1.59        2.35      2.09 o 
  -7   3   7        4.86        5.73      1.38 o 
  -6   3   7       34.35       31.78      2.61 o 
  -5   3   7        7.00        5.69      1.43 o 
  -4   3   7        6.49        5.12      1.14 o 
  -3   3   7        8.37       10.99      3.13 o 
  -2   3   7       30.48       26.73      2.39 o 
  -1   3   7      171.04      168.91      5.26 o 
   0   3   7      225.43      221.49      6.09 o 
   1   3   7       79.60       78.36      5.42 o 
   2   3   7       44.45       39.17      3.00 o 
   3   3   7       11.94       13.63      2.21 o 
   4   3   7       12.00       10.34      2.12 o 
  -9   4   7        4.76        5.22      2.48 o 
  -8   4   7       45.27       56.14      3.46 o 
  -7   4   7        0.01        0.00      1.96 o 
  -6   4   7        0.43        0.26      1.70 o 
  -5   4   7        1.18       -0.14      1.06 o 
  -4   4   7        0.84        1.04      1.14 o 
  -3   4   7      137.90      151.55      3.86 o 
  -2   4   7        8.01        6.44      1.56 o 
  -1   4   7       88.61       94.37      3.97 o 
   0   4   7       43.33       44.21      5.81 o 
   1   4   7        6.45        7.37      1.75 o 
   2   4   7       41.63       37.01      7.90 o 
   3   4   7        1.73        5.39      1.65 o 
  -9   5   7       24.79       16.97      3.39 o 
  -8   5   7        6.19        5.90      1.69 o 
  -7   5   7       28.85       29.53      2.56 o 
  -6   5   7       33.34       36.46      3.00 o 
  -5   5   7        0.69        2.87      1.96 o 
  -4   5   7        9.98        8.67      1.71 o 
  -3   5   7       50.02       52.36      2.41 o 
  -2   5   7       76.22       73.65      3.27 o 
  -1   5   7       18.59       15.35      1.62 o 
   0   5   7       25.06       26.33      2.53 o 
   1   5   7        0.58        1.45      1.70 o 
   2   5   7       67.87       68.42      5.35 o 
   3   5   7       32.54       34.27      3.46 o 
  -8   6   7        5.50        6.58      1.93 o 
  -7   6   7        7.57        5.85      3.52 o 
  -6   6   7       43.53       43.23      3.92 o 
  -5   6   7        3.58        5.86      4.89 o 
  -4   6   7        0.05        2.74      2.09 o 
  -3   6   7        1.48        0.84      1.89 o 
  -2   6   7       66.86       68.36      3.44 o 
  -1   6   7       20.13       21.91      1.88 o 
   0   6   7        6.68        5.23      1.25 o 
   1   6   7        0.72        0.76      1.24 o 
   2   6   7       10.33        5.01      3.52 o 
  -7   7   7        6.97        3.37      1.61 o 
  -6   7   7        3.71        4.50      1.66 o 
  -5   7   7        0.02        0.86      1.28 o 
  -4   7   7      106.76      104.91      4.43 o 
  -3   7   7       41.39       42.55      4.31 o 
  -2   7   7        0.95       -0.13      1.08 o 
  -1   7   7       43.40       44.36      2.53 o 
   0   7   7       16.60       15.77      1.78 o 
   1   7   7        3.82        4.26      1.33 o 
  -6   8   7        5.27        7.82      1.97 o 
  -5   8   7        0.04        1.52      1.43 o 
  -4   8   7       40.65       42.96      3.18 o 
  -3   8   7        6.62        9.31      1.93 o 
  -2   8   7        1.17        2.61      2.22 o 
  -1   8   7       51.76       54.86      5.21 o 
   0   8   7        1.93        2.57      1.50 o 
  -3   9   7        2.66        1.88      1.44 o 
  -5   0   8        0.52        1.57      1.57 o 
  -4   0   8       21.26       18.14      3.13 o 
  -3   0   8        0.64        1.04      1.70 o 
  -2   0   8       11.24        7.44      2.48 o 
  -1   0   8       43.02       38.50      4.31 o 
   0   0   8        3.55        4.05      2.35 o 
   1   0   8      201.65      214.32      9.40 o 
   2   0   8        0.12        2.74      2.35 o 
  -6   1   8        0.10       -0.65      1.57 o 
  -5   1   8       16.53       17.68      2.08 o 
  -4   1   8       22.12       23.04      2.31 o 
  -3   1   8        7.75        7.15      2.02 o 
  -2   1   8       27.37       32.57      4.57 o 
  -1   1   8       51.56       50.86      3.41 o 
   0   1   8       37.51       34.58      3.00 o 
   1   1   8       75.88       84.84      4.29 o 
   2   1   8        5.25        4.53      2.22 o 
  -6   2   8        3.78        5.35      2.22 o 
  -5   2   8       11.31        8.22      2.35 o 
  -4   2   8       19.84       16.72      2.12 o 
  -3   2   8       16.38       21.21      2.48 o 
  -2   2   8        5.92        7.65      1.71 o 
  -1   2   8       35.29       33.54      2.91 o 
   0   2   8       17.42       16.06      2.31 o 
   1   2   8       27.61       27.99      2.81 o 
  -6   3   8        1.71        1.83      1.96 o 
  -5   3   8        5.35        4.18      2.09 o 
  -4   3   8        1.02        1.57      1.22 o 
  -3   3   8       13.17       15.63      2.12 o 
  -2   3   8       44.86       44.81      3.18 o 
  -1   3   8       33.77       33.02      4.18 o 
   0   3   8       17.66       22.61      2.63 o 
   1   3   8       39.87       38.64      5.35 o 
  -7   4   8       34.45       39.09      9.01 o 
  -5   4   8        0.06        3.00      1.96 o 
  -4   4   8       39.25       41.51      4.44 o 
  -3   4   8       10.95        9.21      1.78 o 
  -2   4   8       17.63       19.59      2.34 o 
  -1   4   8        1.19        1.20      1.34 o 
   0   4   8       13.35       10.29      3.00 o 
  -6   5   8       41.53       50.23      3.27 o 
  -5   5   8        2.82        4.18      2.35 o 
  -4   5   8        4.69        3.13      2.09 o 
  -3   5   8       28.82       29.30      2.75 o 
  -2   5   8        0.04        0.28      1.22 o 
  -1   5   8        0.04        1.40      1.32 o 
   0   5   8       20.20       23.20      2.75 o 
  -5   6   8        4.14        7.05      2.61 o 
  -4   6   8       12.91       13.43      2.12 o 
  -3   6   8        9.98        6.79      2.61 o 
  -2   6   8       10.81       12.35      2.13 o 
                                                 
